# Supplementary material for: SpectralNET – an application for spectral graph analysis and visualization
Source: BMC Bioinformatics. 2005 Oct 19;6:260. doi: 10.1186/1471-2105-6-260 (PMC1276787; doi:10.1186/1471-2105-6-260)
Supplement: Additional File 1 — Human PPI network definition file. Network definition file representing a network of human protein-protein interactions. Data for this network was parsed from the MIPS Mammalian Protein-Protein Interaction Database. The numbers contained in this file correspond to the "shortLabel" annotation of proteins in the XML representation of the MIPS database. [file 1471-2105-6-260-S1.txt]

298	127
787	789
385	386
809	814
404	406
309	371
828	827
838	840
810	809
740	386
434	40
808	809
809	811
893	297
371	115
815	809
640	641
788	297
787	297
788	827
414	415
811	816
813	816
316	330
893	894
891	889
116	117
114	115
404	851
838	839
809	813
859	135
114	112
116	112
893	135
404	405
731	740
404	403
297	298
324	16
321	16
788	789
331	330
136	135
787	405
533	386
321	630
309	40
127	114
239	193
41	42
114	117
40	41
44	41
434	435
889	893
414	40
114	822
114	823
116	127
316	315
193	195
859	839
809	812
193	817
309	310
241	193
240	193
295	193
893	814
193	627
311	310
790	787
142	127
116	114
640	295
295	404
193	12
114	313
405	859
296	193
893	817
794	787
788	321
321	533
893	321
239	401
787	321
788	787
298	317
401	402
298	315
115	116
316	40
788	405
533	731
114	140
297	835
40	255
893	895
15	16
