# Supplementary material for: SpectralNET – an application for spectral graph analysis and visualization
Source: BMC Bioinformatics. 2005 Oct 19;6:260. doi: 10.1186/1471-2105-6-260 (PMC1276787; doi:10.1186/1471-2105-6-260)
Supplement: Additional File 2 — Small-world network definition file. Network definition file for a 33-node small-world network with attached complete subgraphs. [file 1471-2105-6-260-S2.txt]

B	D
B	C
B	E
B	F
B	G
B	Y
C	D
C	E
C	F
D	E
D	F
E	F
G	K
G	H
G	I
G	J
H	I
H	J
I	J
K	Q
K	L
K	M
K	N
K	O
K	P
L	M
L	N
L	O
L	P
M	N
M	O
M	P
N	O
N	P
O	P
Q	R
Q	BB
Q	BC
Q	BD
Q	BE
Q	BF
Q	BG
BB	BC
BB	BD
BB	BE
BB	BF
BB	BG
BC	BD
BC	BE
BC	BF
BC	BG
BD	BE
BD	BF
BD	BG
BE	BF
BE	BG
BF	BG
R	S
R	T
R	U
R	V
R	W
R	X
R	Y
S	T
S	U
S	V
S	W
S	X
T	U
T	V
T	W
T	X
U	V
U	W
U	X
V	W
V	X
W	X
Y	Z
Y	AA
Y	AB
Z	AA
Z	AB
AA	AB
